# Supplementary material for: Statistical learning for vocal sequence acquisition in a songbird
Source: Sci Rep. 2020 Feb 10;10:2248. doi: 10.1038/s41598-020-58983-8 (PMC7010765; doi:10.1038/s41598-020-58983-8)
Supplement: Supplementary file 2 — Supplementary information2 [file 41598_2020_58983_MOESM2_ESM.xlsx]

## Sheet: PrevRep
Nest	Bird	Syllable	perPup	perTut
BrBl	BrBl1	b	0.163728	0.103312
BrBl	BrBl1	c	0.141058	0.104101
BrBl	BrBl1	e	0.168766	0.0804416
BrBl	BrBl1	f	0.104114	0.079653
BrBl	BrBl1	g	0.102435	0.0788644
BrBl	BrBl1	h	0.101595	0.0788644
BrBl	BrBl1	k	0.101595	0.0780757
BrBl	BrBl1	q	0.0554156	0.180599
BrBl	BrBl2	a	0.173046	0.106467
BrBl	BrBl2	b	0.140351	0.103312
BrBl	BrBl2	c	0.103668	0.104101
BrBl	BrBl2	e	0.0358852	0.0804416
BrBl	BrBl2	f	0.0685805	0.079653
BrBl	BrBl2	g	0.0653907	0.0788644
BrBl	BrBl2	h	0.0653907	0.0788644
BrBl	BrBl2	j	0.0653907	0.0780757
BrBl	BrBl2	k	0.0629984	0.0780757
GB	GB1	a	0.109209	0.0833333
GB	GB1	b	0.109209	0.209795
GB	GB1	c	0.109209	0.130848
GB	GB1	d	0.00354191	0.0131579
GB	GB1	m	0.0560803	0.0877193
GB	GB1	q	0.0365998	0.157895
GB	GB1	y	0.0672963	0.0482456
GB	GB2	a	0.0687805	0.0833333
GB	GB2	b	0.197561	0.209795
GB	GB2	c	0.133171	0.130848
GB	GB2	d	0.00390244	0.0131579
GB	GB2	e	0.0697561	0.0314327
GB	GB2	f	0.0668293	0.0482456
GB	GB2	m	0.124878	0.0877193
GB	GB2	q	0.0619512	0.157895
GB	GB2	r	0.0658537	0.0321637
GB	GB2	t	0.0697561	0.0628655
GB	GB2	u	0.0697561	0.0628655
GB	GB2	y	0.0678049	0.0482456
GyCy	GyCy1	a	0.114126	0.0772345
GyCy	GyCy1	b	0.114126	0.13516
GyCy	GyCy1	c	0.114126	0.134849
GyCy	GyCy1	e	0.0343176	0.0825288
GyCy	GyCy1	f	0.0235435	0.0389287
GyCy	GyCy1	q	0.181165	0.110557
GyCy	GyCy1	w	0.132881	0.0678916
GyCy	GyCy1	x	0.0746209	0.106197
GyCy	GyCy1	y	0.0710295	0.0426658
GyCy	GyCy1	z	0.0702314	0.0426658
GyCy	GyCy2	a	0.112013	0.0772345
GyCy	GyCy2	b	0.116071	0.13516
GyCy	GyCy2	c	0.116071	0.134849
GyCy	GyCy2	e	0.10836	0.0825288
GyCy	GyCy2	f	0.0430195	0.0389287
GyCy	GyCy2	r	0.0523539	0.0604173
GyCy	GyCy2	w	0.0819805	0.0678916
GyCy	GyCy2	x	0.0840097	0.106197
GyCy	GyCy2	y	0.0775162	0.0426658
GyCy	GyCy2	z	0.0519481	0.0426658
GyCy	GyCy3	a	0.138609	0.0772345
GyCy	GyCy3	b	0.121976	0.13516
GyCy	GyCy3	c	0.121976	0.134849
GyCy	GyCy3	e	0.106351	0.0825288
GyCy	GyCy3	f	0.0322581	0.0389287
GyCy	GyCy3	r	0.152218	0.0604173
GyCy	GyCy3	w	0.0851815	0.0678916
GyCy	GyCy3	x	0.0811492	0.106197
GyCy	GyCy3	y	0.0569556	0.0426658
GyCy	GyCy3	z	0.0493952	0.0426658
Obr	OBr1	a	0.0713597	0.110577
Obr	OBr1	b	0.108004	0.0649038
Obr	OBr1	c	0.0838959	0.0649038
Obr	OBr1	d	0.0838959	0.0649038
Obr	OBr1	g	0.129701	0.125801
Obr	OBr1	h	0.075217	0.0600962
Obr	OBr1	j	0.15622	0.120192
Obr	OBr1	k	0.155256	0.120192
Obr	OBr1	q	0.0824494	0.0905449
Obr	OBr1	r	0.0540019	0.0296474
Obr	OBr2	b	0.0783069	0.0649038
Obr	OBr2	g	0.205291	0.125801
Obr	OBr2	h	0.205291	0.0600962
Obr	OBr2	j	0.205291	0.120192
WO	PuG1	a	0.111189	0.0771065
WO	PuG1	b	0.0440559	0.0767091
WO	PuG1	d	0.0783217	0.105723
WO	PuG1	g	0.0440559	0.0516693
WO	PuG1	j	0.0853147	0.0254372
WO	PuG1	q	0.116783	0.0556439
WO	PuG1	r	0.072028	0.0528617
WO	PuG1	t	0.128671	0.0528617
WO	PuG1	x	0.0762238	0.115262
WO	PuG1	z	0.128671	0.0588235
PuY	PuY1	a	0.0652009	0.222968
PuY	PuY1	b	0.150872	0.110813
PuY	PuY1	c	0.150114	0.0664876
PuY	PuY1	d	0.146323	0.100739
PuY	PuY1	r	0.11903	0.183345
PuY	PuY1	w	0.0667172	0.0490262
PuY	PuY2	a	0.0349956	0.222968
PuY	PuY2	b	0.153106	0.110813
PuY	PuY2	c	0.149606	0.0664876
PuY	PuY2	d	0.12161	0.100739
PuY	PuY2	q	0.188101	0.130289
PuY	PuY2	r	0.312336	0.183345
PuY	PuY2	w	0.040245	0.0490262
RY	RY1	b	0.104452	0.0839024
RY	RY1	d	0.103596	0.0839024
RY	RY1	x	0.0881849	0.0546341
RY	RY2	a	0.0515575	0.0839024
RY	RY2	b	0.189044	0.0839024
RY	RY2	d	0.037594	0.0839024
RY	RY2	t	0.171858	0.0995122
RY	RY2	w	0.0794844	0.0546341
RY	RY2	x	0.0687433	0.0546341
RY	RY2	z	0.11493	0.121951
RY	RY3	a	0.109418	0.0839024
RY	RY3	b	0.108873	0.0839024
RY	RY3	d	0.0783887	0.0839024
RY	RY3	x	0.0762112	0.0546341
RY	RY3	z	0.323898	0.121951
WO	WO1	a	0.115361	0.0886076
WO	WO1	b	0.115361	0.0886076
WO	WO1	c	0.115052	0.0820743
WO	WO1	d	0.114127	0.0824826
WO	WO1	q	0.130167	0.0959575
WO	WO1	r	0.0459593	0.0739077
WO	WO1	t	0.0690932	0.0739077
WO	WO1	w	0.0496607	0.119641
WO	WO1	x	0.0650833	0.0612495
WO	WO1	z	0.0644664	0.0277664
WO	WO2	a	0.0582686	0.0886076
WO	WO2	b	0.0577137	0.0886076
WO	WO2	c	0.0327414	0.0820743
WO	WO2	d	0.0577137	0.0824826
WO	WO2	q	0.0405105	0.0959575
WO	WO2	t	0.0510544	0.0739077
WO	WO2	w	0.0521643	0.119641
WO	WO2	x	0.0504994	0.0612495
WO	WO2	y	0.0233074	0.0183748
WO	WO2	z	0.0377358	0.0277664
YB	YB1	a	0.111385	0.0818054
YB	YB1	b	0.0381538	0.0592384
YB	YB1	c	0.0744615	0.0592384
YB	YB1	d	0.0356923	0.0409027
YB	YB1	g	0.126769	0.101551
YB	YB1	h	0.126769	0.101551
YB	YB1	k	0.0861538	0.100141
YB	YB1	m	0.0990769	0.100141
YB	YB2	d	0.0908725	0.0409027
YB	YB2	f	0.0969039	0.101551
YB	YB2	g	0.0892642	0.101551
YB	YB2	h	0.0892642	0.101551
YB	YB2	j	0.109771	0.101551
YB	YB2	k	0.109771	0.100141
Ygy	YGy1	d	0.0630408	0.0756193
Ygy	YGy1	g	0.184178	0.0997392
Ygy	YGy1	r	0.126082	0.0495437
Ygy	YGy1	v	0.102596	0.0469361
Ygy	YGy1	w	0.184178	0.100391

## Sheet: PrevTrans
Nest	Bird	Syllable	SyllID	Trans	perPup	perTut
BrBl	BrBl1	f	BrBl1f	q	0.00819672	0.01
BrBl	BrBl1	h	BrBl1h	k	1	0.01
BrBl	BrBl1	b	BrBl1b	q	0.00543478	0.0887097
BrBl	BrBl1	q	BrBl1q	e	0.307692	0.21875
BrBl	BrBl1	c	BrBl1c	e	0.71519	0.393701
BrBl	BrBl1	c	BrBl1c	q	0.278481	0.582677
BrBl	BrBl1	q	BrBl1q	q	0.215385	0.620536
BrBl	BrBl1	b	BrBl1b	c	0.902174	0.854839
BrBl	BrBl1	e	BrBl1e	f	0.623116	0.970297
BrBl	BrBl1	f	BrBl1f	g	0.991803	0.99
BrBl	BrBl1	g	BrBl1g	h	1	1
BrBl	BrBl2	c	BrBl2c	a	0.015748	0.015748
BrBl	BrBl2	a	BrBl2a	f	0.18894	0.0223881
BrBl	BrBl2	b	BrBl2b	a	0.230769	0.0241935
BrBl	BrBl2	c	BrBl2c	e	0.354331	0.393701
BrBl	BrBl2	b	BrBl2b	c	0.763314	0.854839
BrBl	BrBl2	e	BrBl2e	f	1	0.970297
BrBl	BrBl2	a	BrBl2a	b	0.81106	0.977612
BrBl	BrBl2	k	BrBl2k	a	0.962025	0.978261
BrBl	BrBl2	j	BrBl2j	k	0.963855	0.989796
BrBl	BrBl2	f	BrBl2f	g	0.988095	0.99
BrBl	BrBl2	h	BrBl2h	j	1	0.99
BrBl	BrBl2	g	BrBl2g	h	1	1
GB	GB1	c	GB1c	d	0.0368098	0.121622
GB	GB1	m	GB1m	m	0.0105263	0.166667
GB	GB1	q	GB1q	a	0.967213	0.37963
GB	GB1	q	GB1q	q	0.0327869	0.62037
GB	GB1	b	GB1b	c	1	0.623693
GB	GB1	m	GB1m	q	0.442105	0.641667
GB	GB1	c	GB1c	m	0.564417	0.662162
GB	GB1	a	GB1a	b	1	1
GB	GB2	c	GB2c	q	0.00387597	0.0337838
GB	GB2	c	GB2c	d	0.0310078	0.121622
GB	GB2	m	GB2m	m	0.00803213	0.166667
GB	GB2	m	GB2m	y	0.0200803	0.183333
GB	GB2	b	GB2b	b	0.325926	0.226481
GB	GB2	q	GB2q	a	0.849206	0.37963
GB	GB2	u	GB2u	r	0.971223	0.493976
GB	GB2	q	GB2q	q	0.150794	0.62037
GB	GB2	b	GB2b	c	0.674074	0.623693
GB	GB2	m	GB2m	q	0.429719	0.641667
GB	GB2	c	GB2c	m	0.965116	0.662162
GB	GB2	f	GB2f	b	1	0.984848
GB	GB2	y	GB2y	f	0.992701	1
GB	GB2	a	GB2a	b	1	1
GB	GB2	e	GB2e	t	1	1
GB	GB2	r	GB2r	y	1	1
GB	GB2	t	GB2t	u	1	1
GyCy	GyCy1	w	GyCy1w	q	0.413897	0.00458716
GyCy	GyCy1	q	GyCy1q	a	0.625835	0.0178571
GyCy	GyCy1	e	GyCy1e	q	0.294118	0.0191571
GyCy	GyCy1	x	GyCy1x	y	0.978142	0.40118
GyCy	GyCy1	q	GyCy1q	q	0.0289532	0.41369
GyCy	GyCy1	c	GyCy1c	q	0.316901	0.477647
GyCy	GyCy1	e	GyCy1e	f	0.694118	0.478927
GyCy	GyCy1	c	GyCy1c	w	0.65493	0.512941
GyCy	GyCy1	a	GyCy1a	b	1	0.991903
GyCy	GyCy1	w	GyCy1w	x	0.558912	0.995413
GyCy	GyCy1	b	GyCy1b	c	1	1
GyCy	GyCy1	y	GyCy1y	z	1	1
GyCy	GyCy2	a	GyCy2a	r	0.021978	0.00404858
GyCy	GyCy2	c	GyCy2c	r	0.0496454	0.00470588
GyCy	GyCy2	x	GyCy2x	y	0.936275	0.40118
GyCy	GyCy2	e	GyCy2e	f	0.40458	0.478927
GyCy	GyCy2	c	GyCy2c	w	0.677305	0.512941
GyCy	GyCy2	a	GyCy2a	b	0.978022	0.991903
GyCy	GyCy2	w	GyCy2w	x	0.810256	0.995413
GyCy	GyCy2	r	GyCy2r	a	0.274194	1
GyCy	GyCy2	f	GyCy2f	x	0.471154	1
GyCy	GyCy2	y	GyCy2y	z	0.671958	1
GyCy	GyCy2	z	GyCy2z	e	0.992126	1
GyCy	GyCy2	b	GyCy2b	c	1	1
GyCy	GyCy3	c	GyCy3c	r	0.4329	0.00470588
GyCy	GyCy3	x	GyCy3x	a	0.0124224	0.0280612
GyCy	GyCy3	e	GyCy3e	f	0.30622	0.478927
GyCy	GyCy3	x	GyCy3x	y	0.708075	0.482143
GyCy	GyCy3	c	GyCy3c	w	0.562771	0.512941
GyCy	GyCy3	a	GyCy3a	b	0.88	0.991903
GyCy	GyCy3	w	GyCy3w	x	0.858025	0.995413
GyCy	GyCy3	f	GyCy3f	x	0.359375	1
GyCy	GyCy3	z	GyCy3z	e	0.73913	1
GyCy	GyCy3	r	GyCy3r	a	0.818792	1
GyCy	GyCy3	y	GyCy3y	z	0.876106	1
GyCy	GyCy3	b	GyCy3b	c	1	1
Obr	OBr1	q	OBr1q	q	0.166667	0.0275229
Obr	OBr1	a	OBr1a	r	0.761905	0.3125
Obr	OBr1	a	OBr1a	q	0.00680272	0.330357
Obr	OBr1	a	OBr1a	g	0.00680272	0.348214
Obr	OBr1	g	OBr1g	h	0.58427	0.480769
Obr	OBr1	k	OBr1k	q	0.304918	0.493243
Obr	OBr1	k	OBr1k	g	0.511475	0.506757
Obr	OBr1	g	OBr1g	b	0.411985	0.519231
Obr	OBr1	d	OBr1d	j	1	0.925926
Obr	OBr1	b	OBr1b	c	0.798165	1
Obr	OBr1	h	OBr1h	j	0.986842	1
Obr	OBr1	j	OBr1j	k	0.993827	1
Obr	OBr1	c	OBr1c	d	1	1
Obr	OBr1	r	OBr1r	g	1	1
Obr	OBr2	g	OBr2g	h	1	0.480769
Obr	OBr2	h	OBr2h	j	1	1
WO	PuG1	x	PuG1x	r	0.00934579	0.003663
WO	PuG1	a	PuG1a	r	0.0188679	0.00515464
WO	PuG1	q	PuG1q	r	0.159509	0.00714286
WO	PuG1	x	PuG1x	q	0.485981	0.0952381
WO	PuG1	q	PuG1q	x	0.355828	0.128571
WO	PuG1	q	PuG1q	a	0.441718	0.157143
WO	PuG1	d	PuG1d	r	0.576577	0.489071
WO	PuG1	z	PuG1z	q	0.241758	0.580882
WO	PuG1	g	PuG1g	a	1	0.930769
PuY	PuY1	r	PuY1r	r	0.0254777	0.0777778
PuY	PuY1	a	PuY1a	b	1	0.496988
PuY	PuY1	b	PuY1b	c	0.994975	0.603659
PuY	PuY1	r	PuY1r	a	0.522293	0.714815
PuY	PuY1	c	PuY1c	d	1	1
PuY	PuY2	q	PuY2q	q	0.00938967	0.0207254
PuY	PuY2	w	PuY2w	r	0.790698	0.0410959
PuY	PuY2	r	PuY2r	r	0.407186	0.0780669
PuY	PuY2	r	PuY2r	q	0.335329	0.204461
PuY	PuY2	d	PuY2d	q	0.438849	0.464286
PuY	PuY2	a	PuY2a	b	1	0.496988
PuY	PuY2	b	PuY2b	c	0.994186	0.603659
PuY	PuY2	r	PuY2r	a	0.11976	0.717472
PuY	PuY2	w	PuY2w	q	0.209302	0.958904
PuY	PuY2	q	PuY2q	r	0.361502	0.979275
PuY	PuY2	c	PuY2c	d	0.817647	1
RY	RY2	d	RY2d	z	0.0645161	0.0149254
RY	RY2	z	RY2z	t	0.245283	0.016
RY	RY2	z	RY2z	z	0.150943	0.024
RY	RY2	d	RY2d	t	0.16129	0.0895522
RY	RY2	t	RY2t	z	0.25625	0.123711
RY	RY2	t	RY2t	t	0.10625	0.360825
RY	RY2	w	RY2w	x	0.235294	1
RY	RY3	d	RY3d	z	0.00704225	0.0149254
RY	RY3	x	RY3x	z	0.0882353	0.0185185
RY	RY3	z	RY3z	z	0.445205	0.024
RY	RY3	z	RY3z	a	0.285959	0.456
RY	RY3	a	RY3a	b	1	1
WO	WO1	d	WO1d	q	0.177966	0.00497512
WO	WO1	q	WO1q	q	0.0191847	0.0344828
WO	WO1	w	WO1w	x	0.00787402	0.0392157
WO	WO1	w	WO1w	a	0.220472	0.0931373
WO	WO1	t	WO1t	q	0.334821	0.121547
WO	WO1	z	WO1z	w	0.00995025	0.134328
WO	WO1	q	WO1q	x	0.347722	0.163793
WO	WO1	q	WO1q	a	0.398082	0.228448
WO	WO1	w	WO1w	q	0.606299	0.362745
WO	WO1	d	WO1d	x	0.183616	0.432836
WO	WO1	q	WO1q	w	0.0863309	0.564655
WO	WO1	z	WO1z	q	0.925373	0.61194
WO	WO1	b	WO1b	c	1	0.926267
WO	WO1	c	WO1c	d	0.994624	1
WO	WO1	a	WO1a	b	1	1
WO	WO2	b	WO2b	d	1	0.00460829
WO	WO2	z	WO2z	a	0.276923	0.0149254
WO	WO2	w	WO2w	x	0.0106383	0.0392157
WO	WO2	w	WO2w	a	0.223404	0.0931373
WO	WO2	q	WO2q	x	0.111111	0.165217
WO	WO2	q	WO2q	a	0.0972222	0.230435
WO	WO2	z	WO2z	x	0.184615	0.238806
WO	WO2	d	WO2d	x	0.27451	0.432836
WO	WO2	a	WO2a	b	1	1
YB	YB1	m	YB1m	a	0.257862	0.530303
YB	YB1	k	YB1k	m	0.796992	0.530303
YB	YB1	c	YB1c	d	0.483333	0.707317
YB	YB1	a	YB1a	b	0.340782	0.724138
YB	YB1	b	YB1b	c	1	1
YB	YB1	g	YB1g	h	1	1
YB	YB2	h	YB2h	j	0.891892	1
YB	YB2	f	YB2f	g	0.925	1
YB	YB2	j	YB2j	k	0.996337	1
YB	YB2	g	YB2g	h	1	1
Ygy	YGy1	g	YGy1g	w	1	0.986755

## Sheet: PrevMot
Nest	Bird	MotifPup	MotifTut	perPup	perTut	Category
BrBl	BrBl1	ef	ef	0.389937	0.297872	Match
BrBl	BrBl2	af	af	0.119883	0.00911854	Match
BrBl	BrBl2	ef	ef	0.131579	0.297872	Match
BrBl	BrBl2	ghjk	ghjk	0.233918	0.294833	Match
BrBl	BrBl2	ab	ab	0.51462	0.398176	Match
GB	GB1	abc	abc	0.618729	0.515837	Match
GB	GB2	abc	abc	0.34901	0.515837	Match
GyCy	GyCy2	abc	abc	0.540486	0.318182	Match
OBr	OBr1	rgb	rgb	0.2529	0.142308	Match
OBr	OBr1	ghjk	ghjk	0.343387	0.288462	Match
OBr	OBr1	cdjk	cdjk	0.403712	0.288462	Match
PuY	PuY2	abcd	abcd	0.173913	0.326316	Match
WO	WO1	abcd	abcd	0.552239	0.415289	Match
YB	YB2	fghjk	fghjk	0.418224	0.503597	Match
BrBl	BrBl1	eb	ab	0.235849	0.398176	Modified
BrBl	BrBl1	ghkb	ghjk	0.374214	0.294833	Modified
GB	GB2	ryfbbc	yfbbc	0.316832	0.294118	Modified
GB	GB2	metu	ketubtu	0.334158	0.190045	Modified
GyCy	GyCy1	wxyz	wx	0.323529	0.281818	Modified
GyCy	GyCy1	qabc	abc	0.516544	0.318182	Modified
GyCy	GyCy2	wxyze	wx	0.244939	0.281818	Modified
GyCy	GyCy3	wxyze	wx	0.16307	0.281818	Modified
GyCy	GyCy3	rabc	abc	0.570743	0.318182	Modified
OBr	OBr2	epfghj	ghjk	0.475177	0.288462	Modified
OBr	OBr2	esbghj	ghjk	0.524823	0.288462	Modified
WO	PuG1	rbg	rtg	0.157895	0.243446	Modified
WO	PuG1	ad	abcd	0.280702	0.26779	Modified
PuY	PuY1	bcd	abcd	0.688172	0.326316	Modified
PuY	PuY2	qbcd	abcd	0.576087	0.326316	Modified
RY	RY1	bed	abcd	0.540179	0.443299	Modified
RY	RY2	xbed	abcd	0.161111	0.443299	Modified
RY	RY3	ab	abcd	0.43573	0.443299	Modified
WO	WO1	etr	rtg	0.135821	0.328512	Modified
WO	WO2	abd	abcd	0.267352	0.415289	Modified
YB	YB1	acdt	abcd	0.175385	0.208633	Modified
YB	YB1	ughk	fghjk	0.430769	0.503597	Modified
YGy	YGy1	rgw	sgw	0.545946	0.410095	Modified

## Sheet: PrevBP
Nest	Pupil	bpPup	bpTut	trans	perPup	perTut
WO	WO1	etr	rtg	w	0.0340909	0.0443038
GB	GB1	abc	abc	d	0.0368098	0.160377
GyCy	GyCy2	abc	abc	r	0.0530303	0.00840336
GB	GB2	abc	abc	d	0.057971	0.160377
WO	WO1	etr	rtg	q	0.0795455	0.0316456
RY	RY3	ab	abcd	z	0.173913	0.0149254
GyCy	GyCy1	wxyz	wx	q	0.177215	0.00925926
WO	WO1	abcd	abcd	q	0.177966	0.005
WO	WO1	abcd	abcd	x	0.183616	0.435
RY	RY2	xbedk	abcd	t	0.1875	0.0895522
BrBl	BrBl2	ab	ab	a	0.230769	0.0241935
WO	WO2	abd	abcd	x	0.27451	0.435
PuY	PuY2	abcd	abcd	q	0.28125	0.701149
GyCy	GyCy1	qabc	abc	q	0.311828	0.243697
GyCy	GyCy3	rabc	abc	r	0.436123	0.00840336
PuY	PuY2	qbcd	abcd	q	0.490566	0.701149
GyCy	GyCy3	rabc	abc	w	0.559471	0.739496
GB	GB1	abc	abc	m	0.564417	0.537736
WO	PuG1	ad	abcd	r	0.576577	0.51049
GyCy	GyCy1	qabc	abc	w	0.659498	0.739496
GyCy	GyCy2	abc	abc	w	0.719697	0.739496
BrBl	BrBl2	ab	ab	c	0.763314	0.854839
YB	YB1	ughk	fghjk	m	0.796992	0.523077
RY	RY2	xbedk	abcd	z	0.8125	0.0149254
WO	WO1	etr	rtg	a	0.886364	0.905063
GB	GB2	abc	abc	m	0.942029	0.537736

## Sheet: EntTrans
Nest	Bird	Syllable	entPup	entTut
BrBl	BrBl1	b	0.582653	0.819333
BrBl	BrBl1	c	0.90571	1.13284
BrBl	BrBl1	e	0.955812	0.1929
BrBl	BrBl1	f	0.0685861	0.0807931
BrBl	BrBl1	g	0	0
BrBl	BrBl1	h	0	0.0807931
BrBl	BrBl1	k	0	0.149811
BrBl	BrBl1	q	1.50973	1.60076
BrBl	BrBl2	a	0.699249	0.154647
BrBl	BrBl2	b	0.829406	0.819333
BrBl	BrBl2	c	1.04469	1.13284
BrBl	BrBl2	e	0	0.1929
BrBl	BrBl2	f	0.0931713	0.0807931
BrBl	BrBl2	g	0	0
BrBl	BrBl2	h	0	0.0807931
BrBl	BrBl2	j	0.224327	0.0821431
BrBl	BrBl2	k	0.232928	0.151097
GB	GB1	a	0	0
GB	GB1	b	0	1.32036
GB	GB1	c	1.17001	1.3764
GB	GB1	d	0	0.503258
GB	GB1	m	1.06564	1.34782
GB	GB1	q	0.208181	0.95778
GB	GB1	y	0.591673	0
GB	GB2	a	0	0
GB	GB2	b	0.91071	1.32036
GB	GB2	c	0.235877	1.3764
GB	GB2	d	0	0.503258
GB	GB2	e	0	0
GB	GB2	f	0	0.113274
GB	GB2	m	1.17158	1.34782
GB	GB2	q	0.611823	0.95778
GB	GB2	r	0	0
GB	GB2	t	0	0
GB	GB2	u	0.188221	0.999895
GB	GB2	y	0.0623025	0
GyCy	GyCy1	a	0	0.0759936
GyCy	GyCy1	b	0	0
GyCy	GyCy1	c	1.10693	1.07596
GyCy	GyCy1	e	0.960305	1.11714
GyCy	GyCy1	f	0	0
GyCy	GyCy1	q	1.29869	1.12055
GyCy	GyCy1	w	1.16223	0.0422365
GyCy	GyCy1	x	0.169482	1.22752
GyCy	GyCy1	y	0	0
GyCy	GyCy1	z	1.466	0
GyCy	GyCy2	a	0.152407	0.0759936
GyCy	GyCy2	b	0	0
GyCy	GyCy2	c	1.32137	1.07596
GyCy	GyCy2	e	1.49452	1.11714
GyCy	GyCy2	f	1.46939	0
GyCy	GyCy2	r	2.02962	0
GyCy	GyCy2	w	0.969295	0.0422365
GyCy	GyCy2	x	0.366992	1.22752
GyCy	GyCy2	y	1.30219	0
GyCy	GyCy2	z	0.066344	0
GyCy	GyCy3	a	0.55287	0.0759936
GyCy	GyCy3	b	0	0
GyCy	GyCy3	c	1.02364	1.07596
GyCy	GyCy3	e	1.63714	1.11714
GyCy	GyCy3	f	1.04814	0
GyCy	GyCy3	r	0.904583	0
GyCy	GyCy3	w	0.6687	0.0422365
GyCy	GyCy3	x	1.15891	1.22037
GyCy	GyCy3	y	0.540451	0
GyCy	GyCy3	z	1.05989	0
Obr	OBr1	a	0.880701	1.64302
Obr	OBr1	b	0.725583	0
Obr	OBr1	c	0	0
Obr	OBr1	d	0	0.380947
Obr	OBr1	g	1.01024	0.998933
Obr	OBr1	h	0.101067	0
Obr	OBr1	j	0.0541857	0
Obr	OBr1	k	1.46619	0.999868
Obr	OBr1	q	1.17288	1.05188
Obr	OBr1	r	0	0
Obr	OBr2	b	0	0
Obr	OBr2	g	0	0.998933
Obr	OBr2	h	0	0
Obr	OBr2	j	0	0
WO	PuG1	a	1.32372	0.0931458
WO	PuG1	b	0	0.817379
WO	PuG1	d	0.983013	0.999655
WO	PuG1	g	0	0.397887
WO	PuG1	j	0.921459	0
WO	PuG1	q	1.69401	1.31959
WO	PuG1	r	1.54654	0
WO	PuG1	t	0	0.155563
WO	PuG1	x	1.81133	2.2732
WO	PuG1	z	1.93001	1.07295
PuY	PuY1	a	0	1.75919
PuY	PuY1	b	0.0456065	0.96877
PuY	PuY1	c	0	0
PuY	PuY1	d	1.06236	1.41023
PuY	PuY1	r	1.14206	1.13031
PuY	PuY1	w	0.455021	0.247294
PuY	PuY2	a	0	1.75919
PuY	PuY2	b	0.0515393	0.96877
PuY	PuY2	c	0.685197	0
PuY	PuY2	d	0.989183	1.41023
PuY	PuY2	q	1.01453	0.145494
PuY	PuY2	r	1.817	1.09913
PuY	PuY2	w	0.740147	0.247294
RY	RY1	b	0	0
RY	RY1	d	0.552578	0.915429
RY	RY2	t	1.9567	1.46934
RY	RY2	w	1.23903	0
RY	RY2	x	0	0.13304
RY	RY1	x	0	0.13304
RY	RY2	z	1.97341	1.5376
RY	RY2	a	0	0
RY	RY2	b	2.01701	0
RY	RY2	d	1.2859	0.915429
WO	WO1	a	0	0
WO	WO1	b	0	0.404571
WO	WO1	c	0.0482686	0
WO	WO1	d	1.91738	1.32442
WO	WO1	q	1.92383	1.60635
WO	WO1	r	0.548755	0
WO	WO1	t	0.919777	0.533791
WO	WO1	w	1.40296	1.97623
WO	WO1	x	0	1.52868
WO	WO1	z	0.425235	1.40655
WO	WO2	a	0	0
WO	WO2	b	0	0.404571
WO	WO2	c	0.76671	0
WO	WO2	d	2.18622	1.32442
WO	WO2	q	0.94595	1.54819
WO	WO2	t	1.29405	0.533791
WO	WO2	w	1.00897	1.97623
WO	WO2	x	1.39607	1.52868
WO	WO2	y	0	0
WO	WO2	z	1.97946	1.40655
YB	YB1	a	1.66635	0.849751
YB	YB1	b	0	0
YB	YB1	c	0.999198	0.872162
YB	YB1	d	0.125658	0.216397
YB	YB1	g	0	0
YB	YB1	h	0.904803	0
YB	YB1	k	0.85076	0.997349
YB	YB1	m	1.03402	1.35931
YB	YB2	d	0.667336	0.216397
YB	YB2	f	0.384312	0
YB	YB2	g	0	0
YB	YB2	h	0.494183	0
YB	YB2	j	0.0349187	0
YB	YB2	k	0.973156	0.997349
Ygy	YGy1	d	0	0.0715038
Ygy	YGy1	g	0	0.101609
Ygy	YGy1	r	0.0794904	0.104419
Ygy	YGy1	v	0.941918	0
Ygy	YGy1	w	0.963612	0.957668
RY	RY3	a	0	0
RY	RY3	b	0.912316	0
RY	RY3	d	0.0604743	0.915429
RY	RY3	x	0.492251	0.13304
RY	RY3	z	1.56069	1.5376

## Sheet: EntBP
Nest	Pupil	bpPup	entPup	entTut
WO	WO1	etr	0.610935	0.595695
YGy	YGy1	rgw	0.98403	0.660039
BrBl	BrBl2	ab	0.829406	0.819333
RY	RY2	xbedk	0.696212	0.915429
RY	RY3	ab	0.912316	0.915429
RY	RY1	bed	0.552578	0.915429
GyCy	GyCy1	qabc	1.10448	0.934218
GyCy	GyCy2	abc	1.25231	0.934218
GyCy	GyCy3	rabc	1.02536	0.934218
YB	YB1	ughk	0.85076	0.998463
YB	YB2	fghjk	0.986787	0.998463
WO	PuG1	ad	0.983013	0.999682
PuY	PuY1	bcd	1.06375	1.17863
PuY	PuY2	abcd	0.857148	1.17863
PuY	PuY2	qbcd	0.999743	1.17863
GyCy	GyCy1	wxyz	1.46898	1.1899
GyCy	GyCy2	wxyze	0.477071	1.1899
GyCy	GyCy3	wxyze	0.76124	1.1899
WO	WO1	abcd	1.91738	1.32613
WO	WO2	abd	2.18622	1.32613
GB	GB1	abc	1.17001	1.61515
GB	GB2	abc	0.319337	1.61515

## Sheet: DropRep
Nest	Bird	Syllable	Category	perTut
PuY	PuY1	q	Dropped	0.130289
PuY	PuY1	t	Dropped	0.0503694
PuY	PuY1	f	Dropped	0.0423103
PuY	PuY1	y	Dropped	0.0436535
PuY	PuY2	t	Dropped	0.0503694
PuY	PuY2	f	Dropped	0.0423103
PuY	PuY2	y	Dropped	0.0436535
RY	RY1	a	Dropped	0.0839024
RY	RY1	c	Dropped	0.0839024
RY	RY1	m	Dropped	0.0526829
RY	RY1	n	Dropped	0.0526829
RY	RY1	q	Dropped	0.0546341
RY	RY1	r	Dropped	0.0673171
RY	RY1	t	Dropped	0.0995122
RY	RY1	v	Dropped	0.0546341
RY	RY1	w	Dropped	0.0546341
RY	RY1	y	Dropped	0.0517073
RY	RY1	z	Dropped	0.121951
RY	RY2	c	Dropped	0.0839024
RY	RY2	m	Dropped	0.0526829
RY	RY2	n	Dropped	0.0526829
RY	RY2	q	Dropped	0.0546341
RY	RY2	r	Dropped	0.0673171
RY	RY2	v	Dropped	0.0546341
RY	RY2	y	Dropped	0.0517073
RY	RY3	c	Dropped	0.0839024
RY	RY3	m	Dropped	0.0526829
RY	RY3	n	Dropped	0.0526829
RY	RY3	q	Dropped	0.0546341
RY	RY3	r	Dropped	0.0673171
RY	RY3	t	Dropped	0.0995122
RY	RY3	v	Dropped	0.0546341
RY	RY3	w	Dropped	0.0546341
RY	RY3	y	Dropped	0.0517073
OBr	OBr1	w	Dropped	0.0600962
OBr	OBr1	x	Dropped	0.088141
OBr	OBr2	a	Dropped	0.110577
OBr	OBr2	c	Dropped	0.0649038
OBr	OBr2	d	Dropped	0.0649038
OBr	OBr2	k	Dropped	0.120192
OBr	OBr2	q	Dropped	0.0905449
OBr	OBr2	r	Dropped	0.0296474
OBr	OBr2	w	Dropped	0.0600962
OBr	OBr2	x	Dropped	0.088141
BrBl	BrBl1	a	Dropped	0.106467
BrBl	BrBl1	j	Dropped	0.0780757
BrBl	BrBl1	z	Dropped	0.0315457
BrBl	BrBl2	q	Dropped	0.180599
BrBl	BrBl2	z	Dropped	0.0315457
GyCy	GyCy1	d	Dropped	0.042043
GyCy	GyCy1	m	Dropped	0.0588602
GyCy	GyCy1	r	Dropped	0.0604173
GyCy	GyCy2	d	Dropped	0.042043
GyCy	GyCy2	m	Dropped	0.0588602
GyCy	GyCy2	q	Dropped	0.110557
GyCy	GyCy3	d	Dropped	0.042043
GyCy	GyCy3	m	Dropped	0.0588602
GyCy	GyCy3	q	Dropped	0.110557
WO	WO1	g	Dropped	0.0649245
WO	WO1	j	Dropped	0.0106166
WO	WO1	k	Dropped	0.0106166
WO	WO1	m	Dropped	0.0249081
WO	WO1	n	Dropped	0.0285831
WO	WO1	p	Dropped	0.0293998
WO	WO1	s	Dropped	0.0183748
WO	WO1	y	Dropped	0.0183748
WO	WO2	g	Dropped	0.0649245
WO	WO2	j	Dropped	0.0106166
WO	WO2	k	Dropped	0.0106166
WO	WO2	m	Dropped	0.0249081
WO	WO2	n	Dropped	0.0285831
WO	WO2	p	Dropped	0.0293998
WO	WO2	r	Dropped	0.0739077
WO	WO2	s	Dropped	0.0183748
YGy	YGy1	a	Dropped	0.0469361
YGy	YGy1	b	Dropped	0.114081
YGy	YGy1	c	Dropped	0.0756193
YGy	YGy1	e	Dropped	0.0749674
YGy	YGy1	f	Dropped	0.0749674
YGy	YGy1	q	Dropped	0.0469361
YGy	YGy1	s	Dropped	0.0880052
YGy	YGy1	x	Dropped	0.047588
YGy	YGy1	z	Dropped	0.0586701
YB	YB1	e	Dropped	0.0394922
YB	YB1	f	Dropped	0.101551
YB	YB1	j	Dropped	0.101551
YB	YB1	n	Dropped	0.0169252
YB	YB1	o	Dropped	0.0169252
YB	YB1	r	Dropped	0.0394922
YB	YB1	s	Dropped	0.0394922
YB	YB2	a	Dropped	0.0818054
YB	YB2	b	Dropped	0.0592384
YB	YB2	c	Dropped	0.0592384
YB	YB2	e	Dropped	0.0394922
YB	YB2	m	Dropped	0.100141
YB	YB2	n	Dropped	0.0169252
YB	YB2	o	Dropped	0.0169252
YB	YB2	r	Dropped	0.0394922
YB	YB2	s	Dropped	0.0394922
GB	GB1	e	Dropped	0.0314327
GB	GB1	f	Dropped	0.0482456
GB	GB1	r	Dropped	0.0321637
GB	GB1	t	Dropped	0.0628655
GB	GB1	u	Dropped	0.0628655
GB	GB1	k	Dropped	0.0314327
GB	GB2	k	Dropped	0.0314327
WO	PuG1	m	Dropped	0.0759141
WO	PuG1	o	Dropped	0.0361685
WO	PuG1	v	Dropped	0.0468998
WO	PuG1	w	Dropped	0.110095
WO	PuG1	y	Dropped	0.0588235
GB	GB1	d	Retained	0.0131579
GB	GB2	d	Retained	0.0131579
WO	WO2	y	Retained	0.0183748
WO	PuG1	j	Retained	0.0254372
WO	WO2	z	Retained	0.0277664
WO	WO1	z	Retained	0.0277664
OBr	OBr1	r	Retained	0.0296474
GB	GB2	e	Retained	0.0314327
GB	GB2	r	Retained	0.0321637
GyCy	GyCy1	f	Retained	0.0389287
GyCy	GyCy3	f	Retained	0.0389287
GyCy	GyCy2	f	Retained	0.0389287
YB	YB1	d	Retained	0.0409027
YB	YB2	d	Retained	0.0409027
GyCy	GyCy3	z	Retained	0.0426658
GyCy	GyCy2	z	Retained	0.0426658
GyCy	GyCy3	y	Retained	0.0426658
GyCy	GyCy1	z	Retained	0.0426658
GyCy	GyCy1	y	Retained	0.0426658
GyCy	GyCy2	y	Retained	0.0426658
YGy	YGy1	v	Retained	0.0469361
GB	GB2	f	Retained	0.0482456
GB	GB1	y	Retained	0.0482456
GB	GB2	y	Retained	0.0482456
PuY	PuY2	w	Retained	0.0490262
PuY	PuY1	w	Retained	0.0490262
YGy	YGy1	r	Retained	0.0495437
WO	PuG1	g	Retained	0.0516693
WO	PuG1	r	Retained	0.0528617
WO	PuG1	t	Retained	0.0528617
RY	RY2	x	Retained	0.0546341
RY	RY3	x	Retained	0.0546341
RY	RY2	w	Retained	0.0546341
RY	RY1	x	Retained	0.0546341
WO	PuG1	q	Retained	0.0556439
WO	PuG1	z	Retained	0.0588235
YB	YB1	b	Retained	0.0592384
YB	YB1	c	Retained	0.0592384
OBr	OBr1	h	Retained	0.0600962
OBr	OBr2	h	Retained	0.0600962
GyCy	GyCy2	r	Retained	0.0604173
GyCy	GyCy3	r	Retained	0.0604173
WO	WO2	x	Retained	0.0612495
WO	WO1	x	Retained	0.0612495
GB	GB2	t	Retained	0.0628655
GB	GB2	u	Retained	0.0628655
OBr	OBr2	b	Retained	0.0649038
OBr	OBr1	c	Retained	0.0649038
OBr	OBr1	d	Retained	0.0649038
OBr	OBr1	b	Retained	0.0649038
PuY	PuY2	c	Retained	0.0664876
PuY	PuY1	c	Retained	0.0664876
GyCy	GyCy2	w	Retained	0.0678916
GyCy	GyCy3	w	Retained	0.0678916
GyCy	GyCy1	w	Retained	0.0678916
WO	WO1	r	Retained	0.0739077
WO	WO2	t	Retained	0.0739077
WO	WO1	t	Retained	0.0739077
YGy	YGy1	d	Retained	0.0756193
WO	PuG1	b	Retained	0.0767091
WO	PuG1	a	Retained	0.0771065
GyCy	GyCy2	a	Retained	0.0772345
GyCy	GyCy1	a	Retained	0.0772345
GyCy	GyCy3	a	Retained	0.0772345
BrBl	BrBl2	k	Retained	0.0780757
BrBl	BrBl2	j	Retained	0.0780757
BrBl	BrBl1	k	Retained	0.0780757
BrBl	BrBl2	g	Retained	0.0788644
BrBl	BrBl2	h	Retained	0.0788644
BrBl	BrBl1	h	Retained	0.0788644
BrBl	BrBl1	g	Retained	0.0788644
BrBl	BrBl2	f	Retained	0.079653
BrBl	BrBl1	f	Retained	0.079653
BrBl	BrBl2	e	Retained	0.0804416
BrBl	BrBl1	e	Retained	0.0804416
YB	YB1	a	Retained	0.0818054
WO	WO2	c	Retained	0.0820743
WO	WO1	c	Retained	0.0820743
WO	WO2	d	Retained	0.0824826
WO	WO1	d	Retained	0.0824826
GyCy	GyCy1	e	Retained	0.0825288
GyCy	GyCy3	e	Retained	0.0825288
GyCy	GyCy2	e	Retained	0.0825288
GB	GB2	a	Retained	0.0833333
GB	GB1	a	Retained	0.0833333
RY	RY2	d	Retained	0.0839024
RY	RY2	a	Retained	0.0839024
RY	RY3	d	Retained	0.0839024
RY	RY1	d	Retained	0.0839024
RY	RY1	b	Retained	0.0839024
RY	RY3	b	Retained	0.0839024
RY	RY3	a	Retained	0.0839024
RY	RY2	b	Retained	0.0839024
GB	GB1	m	Retained	0.0877193
GB	GB2	m	Retained	0.0877193
WO	WO2	b	Retained	0.0886076
WO	WO2	a	Retained	0.0886076
WO	WO1	a	Retained	0.0886076
WO	WO1	b	Retained	0.0886076
OBr	OBr1	q	Retained	0.0905449
WO	WO2	q	Retained	0.0959575
WO	WO1	q	Retained	0.0959575
RY	RY2	t	Retained	0.0995122
YGy	YGy1	g	Retained	0.0997392
YB	YB1	k	Retained	0.100141
YB	YB1	m	Retained	0.100141
YB	YB2	k	Retained	0.100141
YGy	YGy1	w	Retained	0.100391
PuY	PuY2	d	Retained	0.100739
PuY	PuY1	d	Retained	0.100739
YB	YB2	g	Retained	0.101551
YB	YB2	h	Retained	0.101551
YB	YB2	f	Retained	0.101551
YB	YB2	j	Retained	0.101551
YB	YB1	g	Retained	0.101551
YB	YB1	h	Retained	0.101551
BrBl	BrBl2	b	Retained	0.103312
BrBl	BrBl1	b	Retained	0.103312
BrBl	BrBl2	c	Retained	0.104101
BrBl	BrBl1	c	Retained	0.104101
WO	PuG1	d	Retained	0.105723
GyCy	GyCy1	x	Retained	0.106197
GyCy	GyCy3	x	Retained	0.106197
GyCy	GyCy2	x	Retained	0.106197
BrBl	BrBl2	a	Retained	0.106467
GyCy	GyCy1	q	Retained	0.110557
OBr	OBr1	a	Retained	0.110577
PuY	PuY1	b	Retained	0.110813
PuY	PuY2	b	Retained	0.110813
WO	PuG1	x	Retained	0.115262
WO	WO1	w	Retained	0.119641
WO	WO2	w	Retained	0.119641
OBr	OBr1	k	Retained	0.120192
OBr	OBr1	j	Retained	0.120192
OBr	OBr2	j	Retained	0.120192
RY	RY2	z	Retained	0.121951
RY	RY3	z	Retained	0.121951
OBr	OBr1	g	Retained	0.125801
OBr	OBr2	g	Retained	0.125801
PuY	PuY2	q	Retained	0.130289
GB	GB1	c	Retained	0.130848
GB	GB2	c	Retained	0.130848
GyCy	GyCy1	c	Retained	0.134849
GyCy	GyCy2	c	Retained	0.134849
GyCy	GyCy3	c	Retained	0.134849
GyCy	GyCy1	b	Retained	0.13516
GyCy	GyCy2	b	Retained	0.13516
GyCy	GyCy3	b	Retained	0.13516
GB	GB1	q	Retained	0.157895
GB	GB2	q	Retained	0.157895
BrBl	BrBl1	q	Retained	0.180599
PuY	PuY1	r	Retained	0.183345
PuY	PuY2	r	Retained	0.183345
GB	GB1	b	Retained	0.209795
GB	GB2	b	Retained	0.209795
PuY	PuY2	a	Retained	0.222968
PuY	PuY1	a	Retained	0.222968

## Sheet: DropTrans
Nest	Bird	Syllable	Trans	SyllID	perPup	perTut	Type
BrBl	BrBl1	b	g	BrBl1b	0	0.00806452	Dropped
BrBl	BrBl1	e	q	BrBl1e	0	0.029703	Dropped
BrBl	BrBl1	q	c	BrBl1q	0	0.0535714	Dropped
BrBl	BrBl1	q	k	BrBl1q	0	0.00446429	Dropped
BrBl	BrBl2	b	g	BrBl2b	0	0.00806452	Dropped
BrBl	BrBl2	h	k	BrBl2h	0	0.01	Dropped
BrBl	BrBl2	k	e	BrBl2k	0	0.0217391	Dropped
GB	GB1	b	b	GB1b	0	0.226481	Dropped
GB	GB1	c	q	GB1c	0	0.0337838	Dropped
GB	GB1	m	a	GB1m	0	0.00833333	Dropped
GB	GB1	m	y	GB1m	0	0.183333	Dropped
GB	GB2	b	t	GB2b	0	0.149826	Dropped
GB	GB2	f	a	GB2f	0	0.0151515	Dropped
GB	GB2	m	a	GB2m	0	0.00833333	Dropped
GB	GB2	u	b	GB2u	0	0.506024	Dropped
GyCy	GyCy1	a	q	GyCy1a	0	0.00404858	Dropped
GyCy	GyCy1	x	a	GyCy1x	0	0.0324484	Dropped
GyCy	GyCy1	x	q	GyCy1x	0	0.00589971	Dropped
GyCy	GyCy2	x	a	GyCy2x	0	0.0324484	Dropped
GyCy	GyCy3	a	r	GyCy3a	0	0.00404858	Dropped
OBr	OBr1	d	g	OBr1d	0	0.0740741	Dropped
OBr	OBr2	g	b	OBr2g	0	0.519231	Dropped
WO	PuG1	a	b	PuG1a	0	0.989691	Dropped
WO	PuG1	d	x	PuG1d	0	0.510929	Dropped
WO	PuG1	q	b	PuG1q	0	0.00714286	Dropped
WO	PuG1	q	d	PuG1q	0	0.00714286	Dropped
WO	PuG1	x	a	PuG1x	0	0.003663	Dropped
WO	PuG1	x	j	PuG1x	0	0.230769	Dropped
WO	PuG1	z	x	PuG1z	0	0.404412	Dropped
PuY	PuY1	a	r	PuY1a	0	0.0963855	Dropped
PuY	PuY1	a	w	PuY1a	0	0.21988	Dropped
PuY	PuY2	a	r	PuY2a	0	0.0963855	Dropped
PuY	PuY2	a	w	PuY2a	0	0.21988	Dropped
PuY	PuY2	d	a	PuY2d	0	0.442857	Dropped
RY	RY2	z	a	RY2z	0	0.456	Dropped
WO	WO1	b	d	WO1b	0	0.00460829	Dropped
WO	WO1	d	r	WO1d	0	0.507463	Dropped
WO	WO1	q	r	WO1q	0	0.00862069	Dropped
WO	WO1	w	r	WO1w	0	0.151961	Dropped
WO	WO1	z	a	WO1z	0	0.0149254	Dropped
WO	WO1	z	x	WO1z	0	0.238806	Dropped
WO	WO2	b	c	WO2b	0	0.926267	Dropped
WO	WO2	d	q	WO2d	0	0.00497512	Dropped
WO	WO2	q	q	WO2q	0	0.0347826	Dropped
WO	WO2	q	w	WO2q	0	0.569565	Dropped
WO	WO2	w	q	WO2w	0	0.362745	Dropped
WO	WO2	z	q	WO2z	0	0.61194	Dropped
WO	WO2	z	w	WO2z	0	0.134328	Dropped
YB	YB1	m	m	YB1m	0	0.106061	Dropped
BrBl	BrBl1	b	c	BrBl1b	0.902174	0.854839	Retained
BrBl	BrBl1	b	q	BrBl1b	0.00543478	0.0887097	Retained
BrBl	BrBl1	e	f	BrBl1e	0.623116	0.970297	Retained
BrBl	BrBl1	q	e	BrBl1q	0.307692	0.21875	Retained
BrBl	BrBl1	q	q	BrBl1q	0.215385	0.620536	Retained
BrBl	BrBl2	b	a	BrBl2b	0.230769	0.0241935	Retained
BrBl	BrBl2	b	c	BrBl2b	0.763314	0.854839	Retained
BrBl	BrBl2	h	j	BrBl2h	1	0.99	Retained
BrBl	BrBl2	k	a	BrBl2k	0.962025	0.978261	Retained
GB	GB1	b	c	GB1b	1	0.623693	Retained
GB	GB1	c	d	GB1c	0.0368098	0.121622	Retained
GB	GB1	c	m	GB1c	0.564417	0.662162	Retained
GB	GB1	m	m	GB1m	0.0105263	0.166667	Retained
GB	GB1	m	q	GB1m	0.442105	0.641667	Retained
GB	GB2	b	b	GB2b	0.325926	0.226481	Retained
GB	GB2	b	c	GB2b	0.674074	0.623693	Retained
GB	GB2	f	b	GB2f	1	0.984848	Retained
GB	GB2	m	m	GB2m	0.00803213	0.166667	Retained
GB	GB2	m	q	GB2m	0.429719	0.641667	Retained
GB	GB2	m	y	GB2m	0.0200803	0.183333	Retained
GB	GB2	u	r	GB2u	0.971223	0.493976	Retained
GyCy	GyCy1	a	b	GyCy1a	1	0.991903	Retained
GyCy	GyCy1	x	y	GyCy1x	0.978142	0.40118	Retained
GyCy	GyCy2	x	y	GyCy2x	0.936275	0.40118	Retained
GyCy	GyCy3	a	b	GyCy3a	0.88	0.991903	Retained
OBr	OBr1	d	j	OBr1d	1	0.925926	Retained
OBr	OBr2	g	h	OBr2g	1	0.480769	Retained
WO	PuG1	a	r	PuG1a	0.0188679	0.00515464	Retained
WO	PuG1	d	r	PuG1d	0.576577	0.489071	Retained
WO	PuG1	q	a	PuG1q	0.441718	0.157143	Retained
WO	PuG1	q	r	PuG1q	0.159509	0.00714286	Retained
WO	PuG1	q	x	PuG1q	0.355828	0.128571	Retained
WO	PuG1	x	q	PuG1x	0.485981	0.0952381	Retained
WO	PuG1	x	r	PuG1x	0.00934579	0.003663	Retained
WO	PuG1	z	q	PuG1z	0.241758	0.580882	Retained
PuY	PuY1	a	b	PuY1a	1	0.496988	Retained
PuY	PuY2	a	b	PuY2a	1	0.496988	Retained
PuY	PuY2	d	q	PuY2d	0.438849	0.464286	Retained
RY	RY2	d	t	RY2d	0.16129	0.0895522	Retained
RY	RY2	d	z	RY2d	0.0645161	0.0149254	Retained
RY	RY2	z	t	RY2z	0.245283	0.016	Retained
RY	RY2	z	z	RY2z	0.150943	0.024	Retained
WO	WO1	b	c	WO1b	1	0.926267	Retained
WO	WO1	d	q	WO1d	0.177966	0.00497512	Retained
WO	WO1	d	x	WO1d	0.183616	0.432836	Retained
WO	WO1	q	a	WO1q	0.398082	0.228448	Retained
WO	WO1	q	q	WO1q	0.0191847	0.0344828	Retained
WO	WO1	q	w	WO1q	0.0863309	0.564655	Retained
WO	WO1	q	x	WO1q	0.347722	0.163793	Retained
WO	WO1	w	a	WO1w	0.220472	0.0931373	Retained
WO	WO1	w	q	WO1w	0.606299	0.362745	Retained
WO	WO1	w	x	WO1w	0.00787402	0.0392157	Retained
WO	WO1	z	q	WO1z	0.925373	0.61194	Retained
WO	WO1	z	w	WO1z	0.00995025	0.134328	Retained
WO	WO2	b	d	WO2b	1	0.00460829	Retained
WO	WO2	d	x	WO2d	0.27451	0.432836	Retained
WO	WO2	q	a	WO2q	0.0972222	0.230435	Retained
WO	WO2	q	x	WO2q	0.111111	0.165217	Retained
WO	WO2	w	a	WO2w	0.223404	0.0931373	Retained
WO	WO2	w	x	WO2w	0.0106383	0.0392157	Retained
WO	WO2	z	a	WO2z	0.276923	0.0149254	Retained
WO	WO2	z	x	WO2z	0.184615	0.238806	Retained
YB	YB1	m	a	YB1m	0.257862	0.530303	Retained

## Sheet: DropMot
Nest	Bird	MotifPup	perTut
BrBl	BrBl1	Drop	0.00911854
WO	WO1	Drop	0.0165289
WO	WO2	Drop	0.0165289
WO	WO1	Drop	0.0289256
WO	WO2	Drop	0.0289256
WO	PuG1	Drop	0.0599251
YB	YB1	Drop	0.0863309
YB	YB2	Drop	0.0863309
WO	WO1	Drop	0.0909091
WO	WO2	Drop	0.0909091
PuG	PuG1	Drop	0.0917603
WO	WO1	Drop	0.119835
WO	WO2	Drop	0.119835
WO	PuG1	Drop	0.11985
OBr	OBr2	Drop	0.142308
GyCy	GyCy1	Drop	0.155844
GyCy	GyCy2	Drop	0.155844
GyCy	GyCy3	Drop	0.155844
GB	GB1	Drop	0.190045
PuY	PuY1	Drop	0.2
PuY	PuY2	Drop	0.2
YB	YB1	Drop	0.201439
YB	YB2	Drop	0.201439
YB	YB2	Drop	0.208633
WO	PuG1	Drop	0.217228
PuY	PuY1	Drop	0.217544
PuY	PuY2	Drop	0.217544
YGy	YGy1	Drop	0.227129
GyCy	GyCy1	Drop	0.244156
GyCy	GyCy2	Drop	0.244156
GyCy	GyCy3	Drop	0.244156
PuY	PuY1	Drop	0.25614
PuY	PuY2	Drop	0.25614
RY	RY1	Drop	0.268041
RY	RY2	Drop	0.268041
RY	RY3	Drop	0.268041
OBr	OBr1	Drop	0.280769
OBr	OBr2	Drop	0.280769
OBr	OBr2	Drop	0.288462
RY	RY1	Drop	0.28866
RY	RY2	Drop	0.28866
RY	RY3	Drop	0.28866
GB	GB1	Drop	0.294118
WO	WO2	Drop	0.328512
YGy	YGy1	Drop	0.362776
OBr	OBr1	Retained	0.142308
YB	YB1	Retained	0.208633
WO	PuG1	Retained	0.243446
WO	PuG1	Retained	0.26779
GyCy	GyCy1	Retained	0.281818
GyCy	GyCy2	Retained	0.281818
GyCy	GyCy3	Retained	0.281818
OBr	OBr1	Retained	0.288462
OBr	OBr2	Retained	0.288462
BrBl	BrBl1	Retained	0.297872
GyCy	GyCy1	Retained	0.318182
GyCy	GyCy2	Retained	0.318182
GyCy	GyCy3	Retained	0.318182
PuY	PuY1	Retained	0.326316
PuY	PuY2	Retained	0.326316
WO	WO1	Retained	0.328512
BrBl	BrBl1	Retained	0.398176
YGy	YGy1	Retained	0.410095
WO	WO1	Retained	0.415289
WO	WO2	Retained	0.415289
RY	RY1	Retained	0.443299
RY	RY2	Retained	0.443299
RY	RY3	Retained	0.443299
YB	YB1	Retained	0.503597
YB	YB2	Retained	0.503597
GB	GB1	Retained	0.515837

## Sheet: DropBP
Nest	Pupil	bpPup	bpTut	trans	perPup	perTut	Category
BrBl	BrBl2	ab	ab	g	0	0.00806452	Drop
GB	GB1	abc	abc	q	0	0.0471698	Drop
GB	GB2	abc	abc	q	0	0.0471698	Drop
GyCy	GyCy1	wxyz	wx	a	0	0.0277778	Drop
GyCy	GyCy1	wxyz	wx	y	0	0.62963	Drop
WO	PuG1	ad	abcd	x	0	0.48951	Drop
PuY	PuY2	abcd	abcd	a	0	0.218391	Drop
PuY	PuY2	qbcd	abcd	a	0	0.218391	Drop
WO	WO1	abcd	abcd	r	0	0.505	Drop
WO	WO2	abd	abcd	q	0	0.005	Drop
BrBl	BrBl2	ab	ab	a	0.230769	0.0241935	Retained
BrBl	BrBl2	ab	ab	c	0.763314	0.854839	Retained
GB	GB1	abc	abc	d	0.0368098	0.160377	Retained
GB	GB1	abc	abc	m	0.564417	0.537736	Retained
GB	GB2	abc	abc	d	0.057971	0.160377	Retained
GB	GB2	abc	abc	m	0.942029	0.537736	Retained
GyCy	GyCy1	wxyz	wx	q	0.177215	0.00925926	Retained
WO	PuG1	ad	abcd	r	0.576577	0.51049	Retained
PuY	PuY2	abcd	abcd	q	0.28125	0.701149	Retained
PuY	PuY2	qbcd	abcd	q	0.490566	0.701149	Retained
WO	WO1	abcd	abcd	q	0.177966	0.005	Retained
WO	WO1	abcd	abcd	x	0.183616	0.435	Retained
WO	WO2	abd	abcd	x	0.27451	0.435	Retained
