# Supplementary material for: Statistical learning for vocal sequence acquisition in a songbird
Source: Sci Rep. 2020 Feb 10;10:2248. doi: 10.1038/s41598-020-58983-8 (PMC7010765; doi:10.1038/s41598-020-58983-8)
Supplement: Supplementary file 3 — Supplementary information3 [file 41598_2020_58983_MOESM3_ESM.xlsx]

## Sheet: PrevRep
Pupil	SyllType	perPup	perTut
Gray28	Regular	0.0147059	0.00723327
brown54	Regular	0.02886	0.00723327
Gray28	Regular	0.0341556	0.00723327
Gray74	Regular	0.0434227	0.00723327
Gray28	Regular	0.0512334	0.0325497
Yellow19	Regular	0.0529595	0.0325497
Gray75	Regular	0.0631641	0.0325497
Gray74	Regular	0.134738	0.0325497
Gray28	Regular	0.0336812	0.0524412
brown54	Regular	0.040404	0.0524412
Yellow19	Regular	0.0629283	0.0524412
Gray75	Regular	0.0525384	0.0614828
brown54	Regular	0.0557961	0.0614828
Gray28	Regular	0.0583491	0.0614828
Yellow19	Regular	0.0629283	0.0614828
Gray74	Regular	0.0970626	0.0614828
brown54	Regular	0.0591631	0.101266
Gray75	Regular	0.105077	0.101266
Gray28	Regular	0.117173	0.101266
Gray74	Regular	0.173052	0.101266
brown54	Repeat	0.152958	0.363472
Yellow19	Repeat	0.154517	0.363472
Gray28	Repeat	0.20778	0.363472
Gray75	Repeat	0.213695	0.363472
Gray74	Repeat	0.263729	0.363472
Gray74	Repeat	0.141762	0.374322
Yellow19	Repeat	0.323364	0.374322
Gray75	Repeat	0.360094	0.374322
Gray28	Repeat	0.468691	0.374322
brown54	Repeat	0.548341	0.374322

## Sheet: RepVDad
Pupil	Dad	PupSyll	DadSyll	perPup	perDad
Gray75	Orange14	a	r	0.360094	0.0252101
Gray75	Orange14	v	x	0.0548996	0.0180072
Gray74	Orange14	a	r	0.141762	0.0252101
Gray74	Orange14	b	b	0.263729	0.172869
Gray74	Orange14	y	z	0.0332056	0.183673
Gray74	Orange14	z	x	0.0574713	0.0180072
Brown54	Orange14	a	r	0.548341	0.0252101
Brown54	Orange14	b	b	0.152958	0.172869

## Sheet: PrevTrans
Pupil	Syll	Trans	perPup	perTut
Gray28	b	a	0.0162791	0.005
brown54	b	a	0.0548387	0.005
Gray75	b	a	0.232653	0.005
Gray28	a	x	0.00203874	0.00985222
brown54	a	p	0.0516014	0.00985222
Gray28	r	r	0.0122951	0.0178571
Gray28	r	b	0.0122951	0.0178571
brown54	r	r	0.0909091	0.0178571
Gray28	r	q	0.106557	0.0178571
Gray74	r	r	0.166667	0.0178571
Gray74	r	q	0.177778	0.0178571
Gray75	r	b	0.494382	0.0178571
Gray28	t	b	0.0169492	0.0294118
Gray74	t	b	0.02	0.0294118
brown54	t	b	0.026087	0.0294118
brown54	a	r	0.0088968	0.044335
Gray28	a	r	0.0733945	0.044335
Gray74	b	r	0.00485437	0.05
Gray28	b	r	0.0302326	0.05
brown54	b	r	0.0387097	0.05
Gray28	t	x	0.0169492	0.0588235
Gray28	b	q	0.0674419	0.095
Gray74	b	q	0.167476	0.095
Gray75	b	q	0.222892	0.095
Gray75	b	q	0.318367	0.095
Gray74	t	r	0.0333333	0.294118
brown54	t	r	0.26087	0.294118
Gray28	t	g	0.288136	0.294118
Gray28	t	r	0.347458	0.294118
brown54	t	g	0.452174	0.294118
Gray74	t	a	0.00666667	0.323529
Gray75	t	a	0.107527	0.323529
brown54	t	a	0.2	0.323529
Gray28	t	a	0.313559	0.323529
Gray75	t	a	1	0.323529
Gray28	r	g	0.143443	0.339286
brown54	r	g	0.239669	0.339286
Gray75	r	t	0.5	0.339286
Gray28	x	r	0.0666667	0.5
Gray74	r	t	0.144444	0.607143
Gray28	r	t	0.504098	0.607143
Gray75	b	b	0.743976	0.85
brown54	b	b	0.758065	0.85
Gray74	b	b	0.825243	0.85
Gray28	b	b	0.846512	0.85
Gray74	a	a	0.00454545	0.935961
Gray75	a	a	0.833333	0.935961
Gray75	a	a	0.871452	0.935961
brown54	a	a	0.904804	0.935961
Gray28	a	a	0.908257	0.935961
Gray28	p	r	0.1	1
Gray28	q	r	0.780952	1
brown54	p	r	0.793103	1
Gray75	q	r	0.862745	1
Gray74	q	r	0.887805	1
Gray28	g	b	0.985714	1
brown54	g	b	0.987654	1

## Sheet: EntTrans
Pupil	Syll	EntPup	EntTut
brown54	g	0.0959704	0
brown54	p	0.950857	0
Gray28	g	0.108023	0
Gray28	p	1.80088	0
Gray28	q	1.0183	0
Gray74	p	0	0
Gray74	q	0.656594	0
Gray75	q	0.798064	0
Gray75	g	0	0
Gray75	q	0.276195	0
brown54	a	0.626304	0.420006
Gray28	a	0.53941	0.420006
Gray74	a	1.40022	0.420006
Gray75	a	0.726185	0.420006
Gray75	a	0.807758	0.420006
Gray74	b	0.718828	0.776224
Gray75	b	1.0041	0.776224
Gray75	b	1.91418	0.776224
brown54	b	1.20556	0.776224
Gray28	b	0.912202	0.776224
Gray28	x	1.84644	1
brown54	r	2.32562	1.27728
Gray28	r	2.21124	1.27728
Gray74	r	1.98274	1.27728
Gray75	r	1.04444	1.27728
brown54	t	1.94083	1.95534
Gray28	t	1.88787	1.95534
Gray74	t	1.60348	1.95534
Gray75	t	0	1.95534
Gray75	t	1.36903	1.95534

## Sheet: TransVDad
Pupil	Syll	Trans	perPup	perDad
Gray74	a	a	0.00454545	0.047619
brown54	b	a	0.0548387	0.00704225
Gray74	y	y	0.272727	0.5
brown54	b	b	0.758065	0.760563
Gray74	b	b	0.825243	0.760563
Gray75	a	a	0.871452	0.047619
brown54	a	a	0.904804	0.047619
Gray74	z	a	1	0.0714286

## Sheet: Repeats
Pupil	Repeat	AvgPup	AvgTut	ratio
brown54	a	9.2683	12.1765	2.4191
brown54	b	3.8313	6.4839
Gray28	a	10.1856	12.1765	1.72086
Gray28	b	5.9189	6.4839
Gray74	a	1.0045	12.1765	0.177552
Gray74	b	5.6575	6.4839
Gray75	a	6.9318	12.1765	1.68509
Gray75	b	4.1136	6.4839
Yellow19	a	5.8315	12.1765	5.8315
Yellow19	b	1	6.4839

## Sheet: PrevMotif
Bird	MotifPup	MotifTut	perPup	perTut
brown054A	aRepeat	aRepeat	0.381988	0.207317
gray028A	aRepeat	aRepeat	0.293939	0.207317
gray075	aRepeat	aRepeat	0.258065	0.207317
yellow019A	aRepeat	aRepeat	0.165428	0.207317
brown054A	bRepeat	bRepeat	0.257764	0.378049
gray028A	bRepeat	bRepeat	0.224242	0.378049
gray074A	bRepeat	bRepeat	0.276515	0.378049
gray075	bRepeat	bRepeat	0.258065	0.378049
yellow019A	hb	bRepeat	0.375465	0.378049
brown054A	mt	rt	0.360248	0.414634
gray028A	rt	rt	0.372727	0.414634
gray074A	rat	rt	0.420455	0.414634
gray075	qrt	rt	0.258065	0.414634
yellow019A	jt	rt	0.187732	0.414634

## Sheet: PrevBP
Bird	MotifPup	perPup	perTut
gray074A	rat	0.00909091	0.0294118
gray074A	rat	0.00909091	0.294118
gray028A	rt	0.0169492	0.0294118
gray028A	rt	0.0169492	0.0588235
gray028A	aRepeat	0.0222222	0.153846
brown054A	mt	0.0263158	0.0294118
brown054A	aRepeat	0.0934579	0.692308
gray028A	bRepeat	0.106061	0.0333333
yellow019A	jt	0.107527	0.323529
brown054A	bRepeat	0.16	0.333333
yellow019A	hb	0.185	0.0333333
gray028A	bRepeat	0.19697	0.333333
brown054A	mt	0.201754	0.323529
brown054A	bRepeat	0.226667	0.0333333
brown054A	mt	0.263158	0.294118
gray028A	rt	0.288136	0.294118
gray028A	rt	0.313559	0.323529
yellow019A	hb	0.32	0.633333
gray028A	rt	0.347458	0.294118
gray028A	bRepeat	0.439394	0.633333
brown054A	mt	0.45614	0.294118
brown054A	aRepeat	0.542056	0.153846
gray028A	aRepeat	0.8	0.692308
gray075	bRepeat	0.870588	0.633333
